# Supplementary material for: Indirect H2O2 synthesis without H2
Source: Nat Commun. 2024 Jan 26;15:766. doi: 10.1038/s41467-024-44741-1 (PMC10817937; doi:10.1038/s41467-024-44741-1)
Supplement: Supplementary file 3 — Source Data [file 41467_2024_44741_MOESM3_ESM.xlsx]

## Sheet: Fig4A
time	Conversion hydrog	conversion	time	Conversion hydrog	conversion
hours	%	mmol	hours	%	mmol
HCell			Flow cell
0	0	--	0	0	--	0.221707	0.33622	0.379756	0.312561	0.0816373
0.5	12.12	0.221707	0.5	41.5867	1.18336	1.18336	1.00599	0.864472	1.01794	0.15978
1	36.76	0.33622	1	70.7067	1.00599
1.5	62.28	0.379756	1.5	91.14	0.864472
2	81.08	0.370793	2	103.9	0.739126
3	107	0.32622	2.5	105.26	0.599041
4	100.88	0.230671

## Sheet: Fig4B
rt
time	Conversion hydrog	Conversion hydrog	Conversion hydrog	Conversion hydrog	Conversion hydrog
hours	%	%	%	%	%
	1	2	3	average	std
0	0	0	0	0	0
0.5	15	14.36	11.92	13.76	1.6253
1	26.04	24.24	17.64	22.64	4.42267
1.5	35.08	33.12	25.04	31.08	5.3218
2	41.84	38.4	33.68	37.9733	4.0967
2.5	45.33	46.64	40.08	44.0167	3.4716
40ºC
time	Conversion hydrog	Conversion hydrog	Conversion hydrog	Conversion hydrog	Conversion hydrog
hours	%	%	%	%	%
	1	2	3	average	std
0	0	0	0	0	0
0.5	31.8	21.2	22.44	25.1467	5.79522
1	49.8	41.76	42.6	44.72	4.41941
1.5	69.76	62.6	63.28	65.2133	3.95218
2	80.32	72.48	74.12	75.64	4.13512
2.5	85.84	80.88	81.04	82.5867	2.8186
50ºC
time	Conversion hydrog	Conversion hydrog	Conversion hydrog	Conversion hydrog	Conversion hydrog
hours	%	%	%	%	%
	1	2	3	average	std
0	0	0	0	0	0
0.5	30.56	28.52	31.08	30.0533	1.35312
1	41.52	56.12	47.12	48.2533	7.36569
1.5	56.2	77.8	63	65.6667	11.0442
2	69.44	85.6	69.84	74.96	9.21668
2.5	76.48	98.2	75.4	83.36	12.8632
60ºC
time	Conversion hydrog	Conversion hydrog	Conversion hydrog	Conversion hydrog	Conversion hydrog
hours	%	%	%	%	%
	1	2	3	average	std
0	0	0	0	0	0
0.5	49.76	41	49.48	46.7467	4.97873
1	72.96	82.28	81.08	78.7733	5.07012
1.5	88.88	101.28	95.2	95.12	6.20039
2	101.4	104.64	106.05	104.03	2.38426
2.5	106.48	102.21	110.08	106.257	3.93975

## Sheet: Fig4C
4:1 ratio
time	Conversion hydrog	Conversion hydrog	Conversion hydrog	Conversion hydrog	Conversion hydrog
hours	%	%	%	%	%
	1	2	3	average	std
0	0	0	0	0	0
0.5	27.04	35.56	30	30.8667	4.32561
1	56.64	64.48	55.22	58.78	4.98714
1.5	78	78.44	78	78.1467	0.254034
2
2.5
3:1 ratio
time	Conversion hydrog	Conversion hydrog	Conversion hydrog	Conversion hydrog	Conversion hydrog
hours	%	%	%	%	%
	1	2	3	average	std
0	0	0	0	0	0
0.5	28.76	26.5	28.48	27.9133	1.23196
1	53.96	49.52	50.04	51.1733	2.42729
1.5	66.8	60.84	59.04	62.2267	4.06159
2	83.08	80.84	72.32	78.7467	5.67723
2.5	107.72	93.56	83.48	94.92	12.1771
2:1 ratio
time	Conversion hydrog	Conversion hydrog	Conversion hydrog	Conversion hydrog	Conversion hydrog
hours	%	%	%	%	%
	1	2	3	average	std
0	0	0	0	0	0
0.5	36.76	37.91	38.56	37.7433	0.911501
1	58.96	54.48	57.76	57.0667	2.31908
1.5	72.68	70.84	75.19	72.9033	2.18358
2	98	86.04	85.34	89.7933	7.11579
2.5	97.36	92.72	86.52	92.2	5.43868
1:1 ratio
time	Conversion hydrog	Conversion hydrog	Conversion hydrog	Conversion hydrog	Conversion hydrog
hours	%	%	%	%	%
	1	2	3	average	std
0	0	0	0	0	0
0.5	49.76	41	49.48	46.7467	4.97873
1	72.96	82.28	81.08	78.7733	5.07012
1.5	88.88	101.28	95.2	95.12	6.20039
2	101.4	104.64	106.05	104.03	2.38426
2.5	106.48	102.21	110.08	106.257	3.93975

## Sheet: Fig4D
150 mA cm-2
time	Conversion hydrog	Conversion hydrog	Conversion hydrog	Conversion hydrog	Conversion hydrog	CE	CE
hours	%	%	%	%	%	%	%
	1	2	3	average	std	mean	std
0	0	0	0	0	0	--	--
0.5	45.52	41.72	37.52	41.5867	4.00167	42.1733	4.05812
1	66.84	75.36	69.92	70.7067	4.31413	35.852	2.18749
1.5	89.54	90.44	93.44	91.14	2.04206	30.8086	0.690288
2	103.3	105.8	102.6	103.9	1.68226	26.3414	0.426498
2.5	103.5	108.56	103.72	105.26	2.86	21.349	0.580069
100 mA cm-2
time	Conversion hydrog	Conversion hydrog	Conversion hydrog	Conversion hydrog	Conversion hydrog	CE	CE
hours	%	%	%	%	%	%	%
	1	2	3	average	std	mean	std
0	0	0	0	0	0	--	--
0.5	49.76	41	49.48	46.7467	4.97873	71.0132	7.56322
1	72.96	82.28	81.08	78.7733	5.07012	59.8326	3.85103
1.5	88.88	101.28	95.2	95.12	6.20039	48.1658	3.13968
2	101.4	104.64	106.05	104.03	2.38426	39.5082	0.905487
2.5	106.48	102.21	110.08	106.257	3.93975	32.2831	1.19698
75 mA cm-2
time	Conversion hydrog	Conversion hydrog	Conversion hydrog	Conversion hydrog	Conversion hydrog	CE	CE
hours	%	%	%	%	%	%	%
	1	2	3	average	std	mean	std
0	0	0	0	0	0	--	--
0.5	42.56	36.16	38.98	39.2333	3.20751	79.5736	6.50552
1	69.24	64.68	67.52	67.1467	2.30281	68.0939	2.33529
1.5	88.96	85.88	87.16	87.3333	1.5473	59.0435	1.04608
2	102.8	99.42	96.56	99.5933	3.12361	50.4991	1.58384
2.5	103.7	101.44	103.82	102.987	1.3408	41.7758	0.543884
30 mA cm-2
time	Conversion hydrog	Conversion hydrog	Conversion hydrog	Conversion hydrog	Conversion hydrog	CE	CE
hours	%	%	%	%	%	%	%
	1	2	3	average	std	mean	std
0	0	0	0	0	0	--	--
0.5	20.36	21.52	20.12	20.6667	0.748688	104.791	1.5185
1	36.44	45.44	40.24	40.7067	4.51811	103.202	4.58185
1.5	56.12	67.4	59.22	60.9133	5.82753	102.954	3.93983
2	71.72	93.44	73.86	79.6733	11.9702	100.997	6.06953
2.5	98.88	102.56	97.34	99.5933	2.68211	100.998	1.08798

## Sheet: Fig5B
Time	[H2O2]	H2O2	CE			75% CE	50% CE
h	mg L\+(-1)	mg L\+(-1)
	Theoretical	Actual
0.5	117.345	75.2	64.0847	0.117345	0.0752	0.0880085	0.0586723
1	234.689	142.5	60.7186	0.234689	0.1425	0.176017	0.117345
1.5	352.034	200.3	56.8979	0.352034	0.2003	0.264025	0.176017
2	469.379	239.5	51.0249	0.469379	0.2395	0.352034	0.234689
2.5	586.723	313.8	53.4835	0.586723	0.3138	0.440042	0.293362
3	704.068	392.4	55.7333	0.704068	0.3924	0.528051	0.352034
4	938.757	519.7	55.3604	0.938757	0.5197	0.704068	0.469379
5	1173.45	665.2	56.6877	1.17345	0.6652	0.880085	0.586723
6	1408.14	790	56.1025	1.40814	0.79	1.0561	0.704068
7	1642.83	904.1	55.0332	1.64283	0.9041	1.23212	0.821413
12	2816.27	1411.6	50.123	2.81627	1.4116	2.1122	1.40814
24	5632.54	2927.6	51.9765	5.63254	2.9276	4.22441	2.81627
25	5867.23	2958.8	50.4292	5.86723	2.9588	4.40042	2.93362
26	6101.92	3215.9	52.7031	6.10192	3.2159	4.57644	3.05096
29	6805.99	3368.4	49.4917	6.80599	3.3684	5.10449	3.403
32	7510.06	3712.9	49.439	7.51006	3.7129	5.63254	3.75503
48	11265.1	5242.4	46.5367	11.2651	5.2424	8.44882	5.63254

## Sheet: Fig5C
time	time	Voltage
s	h	V vs Ag Ag/Cl
2.6258	7.29388887047361E-4	-0.295044
4.6258	0.00128494	-0.295929
6.6258	0.0018405	-0.296722
8.6258	0.00239606	-0.297607
10.6258	0.00295161	-0.29834
12.6258	0.00350717	-0.298767
14.6258	0.00406272	-0.299286
16.6258	0.00461828	-0.300079
18.6258	0.00517383	-0.30072
20.6258	0.00572939	-0.301422
22.6258	0.00628494	-0.302155
24.6258	0.0068405	-0.302826
26.6258	0.00739606	-0.303558
28.6258	0.00795161	-0.30423
30.6258	0.00850717	-0.304657
32.6258	0.00906272	-0.305084
34.6258	0.00961828	-0.305786
36.6258	0.0101738	-0.306335
38.6258	0.0107294	-0.306549
40.6258	0.0112849	-0.307007
42.6258	0.0118405	-0.307587
44.6258	0.0123961	-0.308167
46.6258	0.0129516	-0.308777
48.6258	0.0135072	-0.309387
50.6258	0.0140627	-0.310028
52.6258	0.0146183	-0.310608
54.6258	0.0151738	-0.31076
56.6258	0.0157294	-0.311066
58.6258	0.0162849	-0.311615
60.6258	0.0168405	-0.312195
62.6258	0.0173961	-0.312744
64.6258	0.0179516	-0.312439
66.6258	0.0185072	-0.312805
68.6258	0.0190627	-0.313293
70.6258	0.0196183	-0.313141
72.6258	0.0201738	-0.313904
74.6258	0.0207294	-0.314423
76.6258	0.0212849	-0.314575
78.6258	0.0218405	-0.315125
80.6258	0.0223961	-0.315399
82.6258	0.0229516	-0.31543
84.6258	0.0235072	-0.315399
86.6258	0.0240627	-0.315979
88.6258	0.0246183	-0.316162
90.6258	0.0251738	-0.316528
92.6258	0.0257294	-0.316895
94.6258	0.0262849	-0.317261
96.6258	0.0268405	-0.317444
98.6258	0.0273961	-0.316895
100.626	0.0279516	-0.317139
102.626	0.0285072	-0.3172
104.626	0.0290627	-0.317352
106.626	0.0296183	-0.317841
108.626	0.0301738	-0.317932
110.626	0.0307294	-0.317963
112.626	0.0312849	-0.318268
114.626	0.0318405	-0.31897
116.626	0.0323961	-0.318207
118.626	0.0329516	-0.318726
120.626	0.0335072	-0.319305
122.626	0.0340627	-0.319702
124.626	0.0346183	-0.319122
126.626	0.0351738	-0.31955
128.626	0.0357294	-0.319977
130.626	0.0362849	-0.320557
132.626	0.0368405	-0.320648
134.626	0.0373961	-0.32074
136.626	0.0379516	-0.321228
138.626	0.0385072	-0.321716
140.626	0.0390627	-0.321167
142.626	0.0396183	-0.321716
144.626	0.0401738	-0.322052
146.626	0.0407294	-0.322571
148.626	0.0412849	-0.322357
150.626	0.0418405	-0.322662
152.626	0.0423961	-0.323212
154.626	0.0429516	-0.323059
156.626	0.0435072	-0.322754
158.626	0.0440627	-0.322937
160.626	0.0446183	-0.323334
162.626	0.0451738	-0.323883
164.626	0.0457294	-0.32431
166.626	0.0462849	-0.323425
168.626	0.0468405	-0.324036
170.626	0.0473961	-0.324432
172.626	0.0479516	-0.324921
174.626	0.0485072	-0.325012
176.626	0.0490627	-0.324493
178.626	0.0496183	-0.325134
180.626	0.0501738	-0.325531
182.626	0.0507294	-0.325378
184.626	0.0512849	-0.32608
186.626	0.0518405	-0.326477
188.626	0.0523961	-0.325989
190.626	0.0529516	-0.32666
192.626	0.0535072	-0.327148
194.626	0.0540627	-0.32666
196.626	0.0546183	-0.326996
198.626	0.0551738	-0.327454
200.626	0.0557294	-0.327637
202.626	0.0562849	-0.327606
204.626	0.0568405	-0.328125
206.626	0.0573961	-0.327911
208.626	0.0579516	-0.324188
210.626	0.0585072	-0.314056
212.626	0.0590627	-0.31424
214.626	0.0596183	-0.314484
216.626	0.0601738	-0.314636
218.626	0.0607294	-0.315247
220.626	0.0612849	-0.315643
222.626	0.0618405	-0.315582
224.626	0.0623961	-0.315186
226.626	0.0629516	-0.315552
228.626	0.0635072	-0.315857
230.626	0.0640627	-0.316376
232.626	0.0646183	-0.316895
234.626	0.0651738	-0.316437
236.626	0.0657294	-0.316345
238.626	0.0662849	-0.316589
240.626	0.0668405	-0.317108
242.626	0.0673961	-0.317322
244.626	0.0679516	-0.317139
246.626	0.0685072	-0.317719
248.626	0.0690627	-0.318024
250.626	0.0696183	-0.317352
252.626	0.0701738	-0.31778
254.626	0.0707294	-0.318451
256.626	0.0712849	-0.318176
258.626	0.0718405	-0.318542
260.626	0.0723961	-0.318878
262.626	0.0729516	-0.319153
264.626	0.0735072	-0.318848
266.626	0.0740627	-0.319122
268.626	0.0746183	-0.319092
270.626	0.0751738	-0.319214
272.626	0.0757294	-0.319641
274.626	0.0762849	-0.319641
276.626	0.0768405	-0.320007
278.626	0.0773961	-0.320404
280.626	0.0779516	-0.320343
282.626	0.0785072	-0.320648
284.626	0.0790627	-0.32074
286.626	0.0796183	-0.320709
288.626	0.0801738	-0.321136
290.626	0.0807294	-0.321411
292.626	0.0812849	-0.321747
294.626	0.0818405	-0.32196
296.626	0.0823961	-0.322083
298.626	0.0829516	-0.32254
300.626	0.0835072	-0.324402
302.626	0.0840627	-0.324524
304.626	0.0846183	-0.324127
306.626	0.0851738	-0.325043
308.626	0.0857294	-0.325378
310.626	0.0862849	-0.325592
312.626	0.0868405	-0.325928
314.626	0.0873961	-0.326263
316.626	0.0879516	-0.326233
318.626	0.0885072	-0.326355
320.626	0.0890627	-0.32605
322.626	0.0896183	-0.326111
324.626	0.0901738	-0.326599
326.626	0.0907294	-0.326965
328.626	0.0912849	-0.326752
330.626	0.0918405	-0.326935
332.626	0.0923961	-0.327362
334.626	0.0929516	-0.327911
336.626	0.0935072	-0.327881
338.626	0.0940627	-0.328064
340.626	0.0946183	-0.328033
342.626	0.0951738	-0.32782
344.626	0.0957294	-0.328125
346.626	0.0962849	-0.328369
348.626	0.0968405	-0.328491
350.626	0.0973961	-0.328979
352.626	0.0979516	-0.329224
354.626	0.0985072	-0.329865
356.626	0.0990627	-0.32901
358.626	0.0996183	-0.329773
360.626	0.100174	-0.33017
362.626	0.100729	-0.330353
364.626	0.101285	-0.330383
366.626	0.10184	-0.33017
368.626	0.102396	-0.330536
370.626	0.102952	-0.330597
372.626	0.103507	-0.33136
374.626	0.104063	-0.315552
376.626	0.104618	-0.31601
378.626	0.105174	-0.315979
380.626	0.105729	-0.31665
382.626	0.106285	-0.316742
384.626	0.10684	-0.3172
386.626	0.107396	-0.317383
388.626	0.107952	-0.317505
390.626	0.108507	-0.317841
392.626	0.109063	-0.317932
394.626	0.109618	-0.318237
396.626	0.110174	-0.318207
398.626	0.110729	-0.318359
400.626	0.111285	-0.318756
402.626	0.11184	-0.319183
404.626	0.112396	-0.319275
406.626	0.112952	-0.318756
408.626	0.113507	-0.319458
410.626	0.114063	-0.319977
412.626	0.114618	-0.319763
414.626	0.115174	-0.320221
416.626	0.115729	-0.320374
418.626	0.116285	-0.320862
420.626	0.11684	-0.320587
422.626	0.117396	-0.320679
424.626	0.117952	-0.320404
426.626	0.118507	-0.320679
428.626	0.119063	-0.321106
430.626	0.119618	-0.321594
432.626	0.120174	-0.321747
434.626	0.120729	-0.321472
436.626	0.121285	-0.321838
438.626	0.12184	-0.322113
440.626	0.122396	-0.322266
442.626	0.122952	-0.318115
444.626	0.123507	-0.318359
446.626	0.124063	-0.318085
448.626	0.124618	-0.317902
450.626	0.125174	-0.318512
452.626	0.125729	-0.318634
454.626	0.126285	-0.319244
456.626	0.12684	-0.319183
458.626	0.127396	-0.319427
460.626	0.127952	-0.319946
462.626	0.128507	-0.320496
464.626	0.129063	-0.32019
466.626	0.129618	-0.319885
468.626	0.130174	-0.320282
470.626	0.130729	-0.320953
472.626	0.131285	-0.320801
474.626	0.13184	-0.320557
476.626	0.132396	-0.320984
478.626	0.132952	-0.321167
480.626	0.133507	-0.321381
482.626	0.134063	-0.321686
484.626	0.134618	-0.322021
486.626	0.135174	-0.321899
488.626	0.135729	-0.322174
490.626	0.136285	-0.322784
492.626	0.13684	-0.322571
494.626	0.137396	-0.322632
496.626	0.137952	-0.322662
498.626	0.138507	-0.322662
500.626	0.139063	-0.323181
502.626	0.139618	-0.323639
504.626	0.140174	-0.323578
506.626	0.140729	-0.323914
508.626	0.141285	-0.323853
510.626	0.14184	-0.32428
512.626	0.142396	-0.323578
514.626	0.142952	-0.324036
516.626	0.143507	-0.324158
518.626	0.144063	-0.324554
520.626	0.144618	-0.324829
522.626	0.145174	-0.324402
524.626	0.145729	-0.324799
526.626	0.146285	-0.324738
528.626	0.14684	-0.325317
530.626	0.147396	-0.325684
532.626	0.147952	-0.32547
534.626	0.148507	-0.326019
536.626	0.149063	-0.325958
538.626	0.149618	-0.326447
540.626	0.150174	-0.326324
542.626	0.150729	-0.326447
544.626	0.151285	-0.326599
546.626	0.15184	-0.327057
548.626	0.152396	-0.326691
550.626	0.152952	-0.327179
552.626	0.153507	-0.327087
554.626	0.154063	-0.327454
556.626	0.154618	-0.327484
558.626	0.155174	-0.327728
560.626	0.155729	-0.328125
562.626	0.156285	-0.328522
564.626	0.15684	-0.328583
566.626	0.157396	-0.328644
568.626	0.157952	-0.328888
570.626	0.158507	-0.329346
572.626	0.159063	-0.329102
574.626	0.159618	-0.32901
576.626	0.160174	-0.313934
578.626	0.160729	-0.31424
580.626	0.161285	-0.314545
582.626	0.16184	-0.314514
584.626	0.162396	-0.314972
586.626	0.162952	-0.31546
588.626	0.163507	-0.31488
590.626	0.164063	-0.315613
592.626	0.164618	-0.315826
594.626	0.165174	-0.316193
596.626	0.165729	-0.316437
598.626	0.166285	-0.316833
600.626	0.16684	-0.316711
602.626	0.167396	-0.316803
604.626	0.167952	-0.316315
606.626	0.168507	-0.316559
608.626	0.169063	-0.317108
610.626	0.169618	-0.316956
612.626	0.170174	-0.317352
614.626	0.170729	-0.317108
616.626	0.171285	-0.317596
618.626	0.17184	-0.318024
620.626	0.172396	-0.318359
622.626	0.172952	-0.318665
624.626	0.173507	-0.31842
626.626	0.174063	-0.318634
628.626	0.174618	-0.319061
630.626	0.175174	-0.319153
632.626	0.175729	-0.319366
634.626	0.176285	-0.319611
636.626	0.17684	-0.319489
638.626	0.177396	-0.319611
640.626	0.177952	-0.319977
642.626	0.178507	-0.320404
644.626	0.179063	-0.320648
646.626	0.179618	-0.321136
648.626	0.180174	-0.321564
650.626	0.180729	-0.321777
652.626	0.181285	-0.32193
654.626	0.18184	-0.322083
656.626	0.182396	-0.321869
658.626	0.182952	-0.322144
660.626	0.183507	-0.322662
662.626	0.184063	-0.322418
664.626	0.184618	-0.323029
666.626	0.185174	-0.323395
668.626	0.185729	-0.323395
670.626	0.186285	-0.323608
672.626	0.18684	-0.324249
674.626	0.187396	-0.323608
676.626	0.187952	-0.324158
678.626	0.188507	-0.324677
680.626	0.189063	-0.325043
682.626	0.189618	-0.325562
684.626	0.190174	-0.32489
686.626	0.190729	-0.325287
688.626	0.191285	-0.325592
690.626	0.19184	-0.325714
692.626	0.192396	-0.325378
694.626	0.192952	-0.325775
696.626	0.193507	-0.325897
698.626	0.194063	-0.326508
700.626	0.194618	-0.326385
702.626	0.195174	-0.327026
704.626	0.195729	-0.326752
706.626	0.196285	-0.327301
708.626	0.19684	-0.327545
710.626	0.197396	-0.327637
712.626	0.197952	-0.328094
714.626	0.198507	-0.328491
716.626	0.199063	-0.32608
718.626	0.199618	-0.313965
720.626	0.200174	-0.314331
722.626	0.200729	-0.314636
724.626	0.201285	-0.315125
726.626	0.20184	-0.315002
728.626	0.202396	-0.314941
730.626	0.202952	-0.315094
732.626	0.203507	-0.315613
734.626	0.204063	-0.315735
736.626	0.204618	-0.315613
738.626	0.205174	-0.31601
740.626	0.205729	-0.316193
742.626	0.206285	-0.316467
744.626	0.20684	-0.316681
746.626	0.207396	-0.317291
748.626	0.207952	-0.317139
750.626	0.208507	-0.317169
752.626	0.209063	-0.317657
754.626	0.209618	-0.317535
756.626	0.210174	-0.317963
758.626	0.210729	-0.318085
760.626	0.211285	-0.318329
762.626	0.21184	-0.318878
764.626	0.212396	-0.318634
766.626	0.212952	-0.318726
768.626	0.213507	-0.319061
770.626	0.214063	-0.319427
772.626	0.214618	-0.319519
774.626	0.215174	-0.320038
776.626	0.215729	-0.32016
778.626	0.216285	-0.320587
780.626	0.21684	-0.320892
782.626	0.217396	-0.32132
784.626	0.217952	-0.321259
786.626	0.218507	-0.321716
788.626	0.219063	-0.32251
790.626	0.219618	-0.32373
792.626	0.220174	-0.323792
794.626	0.220729	-0.315826
796.626	0.221285	-0.315887
798.626	0.22184	-0.316315
800.626	0.222396	-0.316559
802.626	0.222952	-0.316406
804.626	0.223507	-0.316925
806.626	0.224063	-0.316681
808.626	0.224618	-0.317108
810.626	0.225174	-0.317139
812.626	0.225729	-0.317627
814.626	0.226285	-0.317383
816.626	0.22684	-0.317108
818.626	0.227396	-0.317505
820.626	0.227952	-0.317627
822.626	0.228507	-0.318054
824.626	0.229063	-0.318176
826.626	0.229618	-0.318756
828.626	0.230174	-0.318695
830.626	0.230729	-0.319031
832.626	0.231285	-0.319427
834.626	0.23184	-0.319366
836.626	0.232396	-0.319794
838.626	0.232952	-0.319733
840.626	0.233507	-0.319763
842.626	0.234063	-0.320068
844.626	0.234618	-0.320465
846.626	0.235174	-0.321045
848.626	0.235729	-0.320892
850.626	0.236285	-0.321381
852.626	0.23684	-0.320282
854.626	0.237396	-0.320679
856.626	0.237952	-0.320404
858.626	0.238507	-0.319885
860.626	0.239063	-0.320435
862.626	0.239618	-0.320251
864.626	0.240174	-0.320526
866.626	0.240729	-0.320953
868.626	0.241285	-0.321564
870.626	0.24184	-0.320343
872.626	0.242396	-0.32019
874.626	0.242952	-0.32074
876.626	0.243507	-0.321106
878.626	0.244063	-0.320801
880.626	0.244618	-0.321075
882.626	0.245174	-0.321228
884.626	0.245729	-0.321503
886.626	0.246285	-0.321899
888.626	0.24684	-0.322113
890.626	0.247396	-0.32193
892.626	0.247952	-0.322876
894.626	0.248507	-0.323364
896.626	0.249063	-0.323639
898.626	0.249618	-0.323242
900.626	0.250174	-0.323792
902.626	0.250729	-0.324066
904.626	0.251285	-0.32428
906.626	0.25184	-0.324493
908.626	0.252396	-0.324585
910.626	0.252952	-0.325134
912.626	0.253507	-0.325623
914.626	0.254063	-0.325623
916.626	0.254618	-0.325409
918.626	0.255174	-0.325775
920.626	0.255729	-0.326294
922.626	0.256285	-0.326141
924.626	0.25684	-0.32605
926.626	0.257396	-0.326416
928.626	0.257952	-0.326996
930.626	0.258507	-0.326538
932.626	0.259063	-0.326996
934.626	0.259618	-0.327362
936.626	0.260174	-0.327667
938.626	0.260729	-0.327789
940.626	0.261285	-0.312225
942.626	0.26184	-0.312714
944.626	0.262396	-0.313416
946.626	0.262952	-0.313263
948.626	0.263507	-0.313721
950.626	0.264063	-0.313751
952.626	0.264618	-0.314362
954.626	0.265174	-0.313904
956.626	0.265729	-0.314362
958.626	0.266285	-0.314484
960.626	0.26684	-0.314819
962.626	0.267396	-0.315399
964.626	0.267952	-0.315399
966.626	0.268507	-0.315521
968.626	0.269063	-0.316071
970.626	0.269618	-0.315704
972.626	0.270174	-0.315796
974.626	0.270729	-0.316223
976.626	0.271285	-0.316711
978.626	0.27184	-0.316589
980.626	0.272396	-0.316895
982.626	0.272952	-0.317352
984.626	0.273507	-0.317413
986.626	0.274063	-0.317017
988.626	0.274618	-0.317535
990.626	0.275174	-0.317719
992.626	0.275729	-0.317596
994.626	0.276285	-0.318115
996.626	0.27684	-0.317963
998.626	0.277396	-0.317871
1000.63	0.277952	-0.318451
1002.63	0.278507	-0.318878
1004.63	0.279063	-0.319275
1006.63	0.279618	-0.319305
1008.63	0.280174	-0.31958
1010.63	0.280729	-0.320282
1012.63	0.281285	-0.315125
1014.63	0.28184	-0.314819
1016.63	0.282396	-0.315338
1018.63	0.282952	-0.315399
1020.63	0.283507	-0.315613
1022.63	0.284063	-0.316071
1024.63	0.284618	-0.316254
1026.63	0.285174	-0.316315
1028.63	0.285729	-0.316925
1030.63	0.286285	-0.316803
1032.63	0.28684	-0.317413
1034.63	0.287396	-0.317291
1036.63	0.287952	-0.317902
1038.63	0.288507	-0.318268
1040.63	0.289063	-0.318665
1042.63	0.289618	-0.318756
1044.63	0.290174	-0.318604
1046.63	0.290729	-0.31897
1048.63	0.291285	-0.31897
1050.63	0.29184	-0.319214
1052.63	0.292396	-0.319672
1054.63	0.292952	-0.319763
1056.63	0.293507	-0.319916
1058.63	0.294063	-0.319916
1060.63	0.294618	-0.320465
1062.63	0.295174	-0.320923
1064.63	0.295729	-0.321259
1066.63	0.296285	-0.321808
1068.63	0.29684	-0.320587
1070.63	0.297396	-0.321136
1072.63	0.297952	-0.321472
1074.63	0.298507	-0.321442
1076.63	0.299063	-0.321564
1078.63	0.299618	-0.322174
1080.63	0.300174	-0.322388
1082.63	0.300729	-0.322784
1084.63	0.301285	-0.323273
1086.63	0.30184	-0.323761
1088.63	0.302396	-0.323669
1090.63	0.302952	-0.324158
1092.63	0.303507	-0.324554
1094.63	0.304063	-0.324554
1096.63	0.304618	-0.324982
1098.63	0.305174	-0.325439
1100.63	0.305729	-0.325562
1102.63	0.306285	-0.326508
1104.63	0.30684	-0.326965
1106.63	0.307396	-0.327515
1108.63	0.307952	-0.327698
1110.63	0.308507	-0.327881
1112.63	0.309063	-0.32782
1114.63	0.309618	-0.327881
1116.63	0.310174	-0.327881
1118.63	0.310729	-0.328247
1120.63	0.311285	-0.328156
1122.63	0.31184	-0.328644
1124.63	0.312396	-0.328674
1126.63	0.312952	-0.329437
1128.63	0.313507	-0.329956
1130.63	0.314063	-0.330536
1132.63	0.314618	-0.328217
1134.63	0.315174	-0.328644
1136.63	0.315729	-0.327454
1138.63	0.316285	-0.312408
1140.63	0.31684	-0.312927
1142.63	0.317396	-0.313232
1144.63	0.317952	-0.313721
1146.63	0.318507	-0.313934
1148.63	0.319063	-0.313812
1150.63	0.319618	-0.314575
1152.63	0.320174	-0.314819
1154.63	0.320729	-0.314301
1156.63	0.321285	-0.314056
1158.63	0.32184	-0.314606
1160.63	0.322396	-0.314941
1162.63	0.322952	-0.315155
1164.63	0.323507	-0.315399
1166.63	0.324063	-0.315796
1168.63	0.324618	-0.315369
1170.63	0.325174	-0.315521
1172.63	0.325729	-0.315704
1174.63	0.326285	-0.316101
1176.63	0.32684	-0.316528
1178.63	0.327396	-0.316803
1180.63	0.327952	-0.317047
1182.63	0.328507	-0.31662
1184.63	0.329063	-0.316803
1186.63	0.329618	-0.316711
1188.63	0.330174	-0.317291
1190.63	0.330729	-0.317291
1192.63	0.331285	-0.317444
1194.63	0.33184	-0.317902
1196.63	0.332396	-0.317688
1198.63	0.332952	-0.317963
1200.63	0.333507	-0.318146
1202.63	0.334063	-0.318207
1204.63	0.334618	-0.318573
1206.63	0.335174	-0.318634
1208.63	0.335729	-0.318848
1210.63	0.336285	-0.319397
1212.63	0.33684	-0.319733
1214.63	0.337396	-0.319641
1216.63	0.337952	-0.319366
1218.63	0.338507	-0.319672
1220.63	0.339063	-0.320007
1222.63	0.339618	-0.320221
1224.63	0.340174	-0.320709
1226.63	0.340729	-0.321136
1228.63	0.341285	-0.321716
1230.63	0.34184	-0.322113
1232.63	0.342396	-0.321198
1234.63	0.342952	-0.321594
1236.63	0.343507	-0.322113
1238.63	0.344063	-0.322479
1240.63	0.344618	-0.322113
1242.63	0.345174	-0.322632
1244.63	0.345729	-0.323242
1246.63	0.346285	-0.323792
1248.63	0.34684	-0.323334
1250.63	0.347396	-0.322968
1252.63	0.347952	-0.322998
1254.63	0.348507	-0.323822
1256.63	0.349063	-0.324219
1258.63	0.349618	-0.323883
1260.63	0.350174	-0.324005
1262.63	0.350729	-0.324524
1264.63	0.351285	-0.324921
1266.63	0.35184	-0.325409
1268.63	0.352396	-0.325104
1270.63	0.352952	-0.3255
1272.63	0.353507	-0.325989
1274.63	0.354063	-0.325378
1276.63	0.354618	-0.3255
1278.63	0.355174	-0.325958
1280.63	0.355729	-0.325897
1282.63	0.356285	-0.326263
1284.63	0.35684	-0.326263
1286.63	0.357396	-0.32663
1288.63	0.357952	-0.32663
1290.63	0.358507	-0.326874
1292.63	0.359063	-0.327209
1294.63	0.359618	-0.326996
1296.63	0.360174	-0.327545
1298.63	0.360729	-0.327332
1300.63	0.361285	-0.327728
1302.63	0.36184	-0.313446
1304.63	0.362396	-0.313293
1306.63	0.362952	-0.313293
1308.63	0.363507	-0.31311
1310.63	0.364063	-0.31366
1312.63	0.364618	-0.313934
1314.63	0.365174	-0.314301
1316.63	0.365729	-0.314575
1318.63	0.366285	-0.315094
1320.63	0.36684	-0.315063
1322.63	0.367396	-0.314941
1324.63	0.367952	-0.315369
1326.63	0.368507	-0.315552
1328.63	0.369063	-0.315735
1330.63	0.369618	-0.315552
1332.63	0.370174	-0.315521
1334.63	0.370729	-0.315613
1336.63	0.371285	-0.316162
1338.63	0.37184	-0.316589
1340.63	0.372396	-0.316345
1342.63	0.372952	-0.316895
1344.63	0.373507	-0.317413
1346.63	0.374063	-0.317719
1348.63	0.374618	-0.317291
1350.63	0.375174	-0.317139
1352.63	0.375729	-0.317474
1354.63	0.376285	-0.317627
1356.63	0.37684	-0.318207
1358.63	0.377396	-0.317719
1360.63	0.377952	-0.317963
1362.63	0.378507	-0.318176
1364.63	0.379063	-0.318115
1366.63	0.379618	-0.318726
1368.63	0.380174	-0.318665
1370.63	0.380729	-0.318451
1372.63	0.381285	-0.318787
1374.63	0.38184	-0.318878
1376.63	0.382396	-0.319275
1378.63	0.382952	-0.319427
1380.63	0.383507	-0.319458
1382.63	0.384063	-0.319427
1384.63	0.384618	-0.319855
1386.63	0.385174	-0.319946
1388.63	0.385729	-0.320099
1390.63	0.386285	-0.320587
1392.63	0.38684	-0.320618
1394.63	0.387396	-0.320679
1396.63	0.387952	-0.321045
1398.63	0.388507	-0.321381
1400.63	0.389063	-0.32193
1402.63	0.389618	-0.322418
1404.63	0.390174	-0.322449
1406.63	0.390729	-0.322845
1408.63	0.391285	-0.322266
1410.63	0.39184	-0.322266
1412.63	0.392396	-0.322296
1414.63	0.392952	-0.322235
1416.63	0.393507	-0.32251
1418.63	0.394063	-0.322632
1420.63	0.394618	-0.322876
1422.63	0.395174	-0.323273
1424.63	0.395729	-0.323792
1426.63	0.396285	-0.324402
1428.63	0.39684	-0.324249
1430.63	0.397396	-0.324921
1432.63	0.397952	-0.324921
1434.63	0.398507	-0.325317
1436.63	0.399063	-0.325989
1438.63	0.399618	-0.325592
1440.63	0.400174	-0.326324
1442.63	0.400729	-0.32608
1444.63	0.401285	-0.326019
1446.63	0.40184	-0.326508
1448.63	0.402396	-0.327057
1450.63	0.402952	-0.327209
1452.63	0.403507	-0.327057
1454.63	0.404063	-0.327545
1456.63	0.404618	-0.327271
1458.63	0.405174	-0.328613
1460.63	0.405729	-0.328888
1462.63	0.406285	-0.329132
1464.63	0.40684	-0.327728
1466.63	0.407396	-0.313263
1468.63	0.407952	-0.312775
1470.63	0.408507	-0.312958
1472.63	0.409063	-0.313416
1474.63	0.409618	-0.313049
1476.63	0.410174	-0.313263
1478.63	0.410729	-0.31366
1480.63	0.411285	-0.314087
1482.63	0.41184	-0.314575
1484.63	0.412396	-0.314545
1486.63	0.412952	-0.314941
1488.63	0.413507	-0.31485
1490.63	0.414063	-0.315216
1492.63	0.414618	-0.315186
1494.63	0.415174	-0.315521
1496.63	0.415729	-0.315857
1498.63	0.416285	-0.315826
1500.63	0.41684	-0.316101
1502.63	0.417396	-0.316376
1504.63	0.417952	-0.316528
1506.63	0.418507	-0.316742
1508.63	0.419063	-0.316864
1510.63	0.419618	-0.31723
1512.63	0.420174	-0.317383
1514.63	0.420729	-0.317749
1516.63	0.421285	-0.317932
1518.63	0.42184	-0.318237
1520.63	0.422396	-0.317535
1522.63	0.422952	-0.317627
1524.63	0.423507	-0.318085
1526.63	0.424063	-0.317902
1528.63	0.424618	-0.318268
1530.63	0.425174	-0.318359
1532.63	0.425729	-0.319031
1534.63	0.426285	-0.31897
1536.63	0.42684	-0.312866
1538.63	0.427396	-0.313293
1540.63	0.427952	-0.312866
1542.63	0.428507	-0.312927
1544.63	0.429063	-0.313232
1546.63	0.429618	-0.31369
1548.63	0.430174	-0.314117
1550.63	0.430729	-0.314636
1552.63	0.431285	-0.313965
1554.63	0.43184	-0.31427
1556.63	0.432396	-0.313538
1558.63	0.432952	-0.314026
1560.63	0.433507	-0.31427
1562.63	0.434063	-0.314728
1564.63	0.434618	-0.314636
1566.63	0.435174	-0.315063
1568.63	0.435729	-0.315735
1570.63	0.436285	-0.316254
1572.63	0.43684	-0.315765
1574.63	0.437396	-0.316284
1576.63	0.437952	-0.316345
1578.63	0.438507	-0.315948
1580.63	0.439063	-0.316132
1582.63	0.439618	-0.31601
1584.63	0.440174	-0.316589
1586.63	0.440729	-0.316284
1588.63	0.441285	-0.316742
1590.63	0.44184	-0.316803
1592.63	0.442396	-0.31723
1594.63	0.442952	-0.317871
1596.63	0.443507	-0.317596
1598.63	0.444063	-0.317596
1600.63	0.444618	-0.318024
1602.63	0.445174	-0.317474
1604.63	0.445729	-0.317963
1606.63	0.446285	-0.318512
1608.63	0.44684	-0.318451
1610.63	0.447396	-0.318878
1612.63	0.447952	-0.319153
1614.63	0.448507	-0.319305
1616.63	0.449063	-0.319427
1618.63	0.449618	-0.319183
1620.63	0.450174	-0.31955
1622.63	0.450729	-0.319672
1624.63	0.451285	-0.320038
1626.63	0.45184	-0.320435
1628.63	0.452396	-0.319977
1630.63	0.452952	-0.320343
1632.63	0.453507	-0.320984
1634.63	0.454063	-0.320831
1636.63	0.454618	-0.320648
1638.63	0.455174	-0.321106
1640.63	0.455729	-0.32135
1642.63	0.456285	-0.321716
1644.63	0.45684	-0.322052
1646.63	0.457396	-0.322388
1648.63	0.457952	-0.32196
1650.63	0.458507	-0.321899
1652.63	0.459063	-0.322296
1654.63	0.459618	-0.322723
1656.63	0.460174	-0.322693
1658.63	0.460729	-0.32309
1660.63	0.461285	-0.323303
1662.63	0.46184	-0.322998
1664.63	0.462396	-0.323639
1666.63	0.462952	-0.324066
1668.63	0.463507	-0.324432
1670.63	0.464063	-0.323761
1672.63	0.464618	-0.324036
1674.63	0.465174	-0.324463
1676.63	0.465729	-0.32486
1678.63	0.466285	-0.324493
1680.63	0.46684	-0.324677
1682.63	0.467396	-0.32486
1684.63	0.467952	-0.325195
1686.63	0.468507	-0.325531
1688.63	0.469063	-0.325897
1690.63	0.469618	-0.326324
1692.63	0.470174	-0.326508
1694.63	0.470729	-0.326355
1696.63	0.471285	-0.326904
1698.63	0.47184	-0.326996
1700.63	0.472396	-0.327362
1702.63	0.472952	-0.327606
1704.63	0.473507	-0.327911
1706.63	0.474063	-0.327759
1708.63	0.474618	-0.32782
1710.63	0.475174	-0.312866
1712.63	0.475729	-0.313263
1714.63	0.476285	-0.313507
1716.63	0.47684	-0.313934
1718.63	0.477396	-0.314392
1720.63	0.477952	-0.314178
1722.63	0.478507	-0.314575
1724.63	0.479063	-0.314911
1726.63	0.479618	-0.315247
1728.63	0.480174	-0.315704
1730.63	0.480729	-0.315948
1732.63	0.481285	-0.316101
1734.63	0.48184	-0.316345
1736.63	0.482396	-0.316559
1738.63	0.482952	-0.316498
1740.63	0.483507	-0.316833
1742.63	0.484063	-0.316772
1744.63	0.484618	-0.317352
1746.63	0.485174	-0.317017
1748.63	0.485729	-0.3172
1750.63	0.486285	-0.317474
1752.63	0.48684	-0.317749
1754.63	0.487396	-0.31897
1756.63	0.487952	-0.319244
1758.63	0.488507	-0.318756
1760.63	0.489063	-0.318542
1762.63	0.489618	-0.319153
1764.63	0.490174	-0.319214
1766.63	0.490729	-0.319244
1768.63	0.491285	-0.319611
1770.63	0.49184	-0.319336
1772.63	0.492396	-0.319794
1774.63	0.492952	-0.320221
1776.63	0.493507	-0.320343
1778.63	0.494063	-0.320618
1780.63	0.494618	-0.320221
1782.63	0.495174	-0.320496
1784.63	0.495729	-0.320709
1786.63	0.496285	-0.316345
1788.63	0.49684	-0.316132
1790.63	0.497396	-0.31665
1792.63	0.497952	-0.316833
1794.63	0.498507	-0.316986
1796.63	0.499063	-0.317078
1798.63	0.499618	-0.317474
1800.63	0.500174	-0.317627
1802.63	0.500729	-0.317383
1804.63	0.501285	-0.317474
1806.63	0.50184	-0.318085
1808.63	0.502396	-0.318665
1810.63	0.502952	-0.318359
1812.63	0.503507	-0.318817
1814.63	0.504063	-0.318146
1816.63	0.504618	-0.318726
1818.63	0.505174	-0.318909
1820.63	0.505729	-0.319305
1822.63	0.506285	-0.318939
1824.63	0.50684	-0.319061
1826.63	0.507396	-0.319427
1828.63	0.507952	-0.319855
1830.63	0.508507	-0.32016
1832.63	0.509063	-0.320496
1834.63	0.509618	-0.32074
1836.63	0.510174	-0.320251
1838.63	0.510729	-0.320648
1840.63	0.511285	-0.320984
1842.63	0.51184	-0.320801
1844.63	0.512396	-0.321411
1846.63	0.512952	-0.321625
1848.63	0.513507	-0.321442
1850.63	0.514063	-0.321808
1852.63	0.514618	-0.321259
1854.63	0.515174	-0.32135
1856.63	0.515729	-0.321625
1858.63	0.516285	-0.322174
1860.63	0.51684	-0.322266
1862.63	0.517396	-0.322876
1864.63	0.517952	-0.322998
1866.63	0.518507	-0.322571
1868.63	0.519063	-0.32309
1870.63	0.519618	-0.3237
1872.63	0.520174	-0.323578
1874.63	0.520729	-0.323639
1876.63	0.521285	-0.324188
1878.63	0.52184	-0.325256
1880.63	0.522396	-0.325012
1882.63	0.522952	-0.325409
1884.63	0.523507	-0.325012
1886.63	0.524063	-0.325378
1888.63	0.524618	-0.325958
1890.63	0.525174	-0.325745
1892.63	0.525729	-0.326538
1894.63	0.526285	-0.326843
1896.63	0.52684	-0.326233
1898.63	0.527396	-0.326752
1900.63	0.527952	-0.32663
1902.63	0.528507	-0.326996
1904.63	0.529063	-0.327057
1906.63	0.529618	-0.327789
1908.63	0.530174	-0.327606
1910.63	0.530729	-0.328125
1912.63	0.531285	-0.328369
1914.63	0.53184	-0.328522
1916.63	0.532396	-0.328369
1918.63	0.532952	-0.328766
1920.63	0.533507	-0.329315
1922.63	0.534063	-0.329773
1924.63	0.534618	-0.329712
1926.63	0.535174	-0.329498
1928.63	0.535729	-0.314331
1930.63	0.536285	-0.314148
1932.63	0.53684	-0.314423
1934.63	0.537396	-0.314758
1936.63	0.537952	-0.315033
1938.63	0.538507	-0.314972
1940.63	0.539063	-0.314972
1942.63	0.539618	-0.31543
1944.63	0.540174	-0.315643
1946.63	0.540729	-0.315613
1948.63	0.541285	-0.315979
1950.63	0.54184	-0.316528
1952.63	0.542396	-0.316833
1954.63	0.542952	-0.317169
1956.63	0.543507	-0.3172
1958.63	0.544063	-0.317535
1960.63	0.544618	-0.318085
1962.63	0.545174	-0.317841
1964.63	0.545729	-0.318298
1966.63	0.546285	-0.318329
1968.63	0.54684	-0.318665
1970.63	0.547396	-0.318268
1972.63	0.547952	-0.318359
1974.63	0.548507	-0.318726
1976.63	0.549063	-0.318878
1978.63	0.549618	-0.319031
1980.63	0.550174	-0.319183
1982.63	0.550729	-0.319672
1984.63	0.551285	-0.319641
1986.63	0.55184	-0.319855
1988.63	0.552396	-0.319763
1990.63	0.552952	-0.319763
1992.63	0.553507	-0.320099
1994.63	0.554063	-0.320709
1996.63	0.554618	-0.320831
1998.63	0.555174	-0.321991
2000.63	0.555729	-0.321686
2002.63	0.556285	-0.322083
2004.63	0.55684	-0.314941
2006.63	0.557396	-0.31546
2008.63	0.557952	-0.315491
2010.63	0.558507	-0.315094
2012.63	0.559063	-0.315033
2014.63	0.559618	-0.315552
2016.63	0.560174	-0.315948
2018.63	0.560729	-0.315918
2020.63	0.561285	-0.316223
2022.63	0.56184	-0.316162
2024.63	0.562396	-0.316711
2026.63	0.562952	-0.316559
2028.63	0.563507	-0.316986
2030.63	0.564063	-0.317383
2032.63	0.564618	-0.317719
2034.63	0.565174	-0.317841
2036.63	0.565729	-0.317719
2038.63	0.566285	-0.318024
2040.63	0.56684	-0.31842
2042.63	0.567396	-0.318726
2044.63	0.567952	-0.318726
2046.63	0.568507	-0.319244
2048.63	0.569063	-0.318909
2050.63	0.569618	-0.319092
2052.63	0.570174	-0.31958
2054.63	0.570729	-0.319427
2056.63	0.571285	-0.319794
2058.63	0.57184	-0.320221
2060.63	0.572396	-0.32019
2062.63	0.572952	-0.319977
2064.63	0.573507	-0.320374
2066.63	0.574063	-0.320953
2068.63	0.574618	-0.316193
2070.63	0.575174	-0.316711
2072.63	0.575729	-0.317108
2074.63	0.576285	-0.317139
2076.63	0.57684	-0.317017
2078.63	0.577396	-0.31723
2080.63	0.577952	-0.317291
2082.63	0.578507	-0.31778
2084.63	0.579063	-0.31781
2086.63	0.579618	-0.318237
2088.63	0.580174	-0.318024
2090.63	0.580729	-0.318573
2092.63	0.581285	-0.318329
2094.63	0.58184	-0.318512
2096.63	0.582396	-0.318634
2098.63	0.582952	-0.318878
2100.63	0.583507	-0.319183
2102.63	0.584063	-0.319794
2104.63	0.584618	-0.320953
2106.63	0.585174	-0.320282
2108.63	0.585729	-0.320435
2110.63	0.586285	-0.320831
2112.63	0.58684	-0.320496
2114.63	0.587396	-0.320618
2116.63	0.587952	-0.321106
2118.63	0.588507	-0.321045
2120.63	0.589063	-0.321503
2122.63	0.589618	-0.32196
2124.63	0.590174	-0.322296
2126.63	0.590729	-0.321808
2128.63	0.591285	-0.322021
2130.63	0.59184	-0.322327
2132.63	0.592396	-0.322754
2134.63	0.592952	-0.322723
2136.63	0.593507	-0.323151
2138.63	0.594063	-0.322968
2140.63	0.594618	-0.322632
2142.63	0.595174	-0.323181
2144.63	0.595729	-0.323547
2146.63	0.596285	-0.321289
2148.63	0.59684	-0.323334
2150.63	0.597396	-0.323395
2152.63	0.597952	-0.323853
2154.63	0.598507	-0.3237
2156.63	0.599063	-0.323608
2158.63	0.599618	-0.324005
2160.63	0.600174	-0.32428
2162.63	0.600729	-0.324768
2164.63	0.601285	-0.324615
2166.63	0.60184	-0.325165
2168.63	0.602396	-0.325623
2170.63	0.602952	-0.325623
2172.63	0.603507	-0.32547
2174.63	0.604063	-0.325989
2176.63	0.604618	-0.326324
2178.63	0.605174	-0.326172
2180.63	0.605729	-0.326477
2182.63	0.606285	-0.326416
2184.63	0.60684	-0.326843
2186.63	0.607396	-0.327271
2188.63	0.607952	-0.326996
2190.63	0.608507	-0.312103
2192.63	0.609063	-0.312592
2194.63	0.609618	-0.31308
2196.63	0.610174	-0.313293
2198.63	0.610729	-0.313568
2200.63	0.611285	-0.313507
2202.63	0.61184	-0.313446
2204.63	0.612396	-0.31369
2206.63	0.612952	-0.314117
2208.63	0.613507	-0.313721
2210.63	0.614063	-0.313934
2212.63	0.614618	-0.314423
2214.63	0.615174	-0.314453
2216.63	0.615729	-0.314423
2218.63	0.616285	-0.314453
2220.63	0.61684	-0.315094
2222.63	0.617396	-0.314972
2224.63	0.617952	-0.315521
2226.63	0.618507	-0.315216
2228.63	0.619063	-0.31546
2230.63	0.619618	-0.315887
2232.63	0.620174	-0.315948
2234.63	0.620729	-0.316284
2236.63	0.621285	-0.316071
2238.63	0.62184	-0.316101
2240.63	0.622396	-0.31604
2242.63	0.622952	-0.316528
2244.63	0.623507	-0.316803
2246.63	0.624063	-0.317108
2248.63	0.624618	-0.317444
2250.63	0.625174	-0.317078
2252.63	0.625729	-0.317322
2254.63	0.626285	-0.317474
2256.63	0.62684	-0.317413
2258.63	0.627396	-0.317566
2260.63	0.627952	-0.317993
2262.63	0.628507	-0.318054
2264.63	0.629063	-0.318329
2266.63	0.629618	-0.31842
2268.63	0.630174	-0.318604
2270.63	0.630729	-0.318848
2272.63	0.631285	-0.319336
2274.63	0.63184	-0.31842
2276.63	0.632396	-0.319
2278.63	0.632952	-0.319122
2280.63	0.633507	-0.319275
2282.63	0.634063	-0.319244
2284.63	0.634618	-0.31955
2286.63	0.635174	-0.31955
2288.63	0.635729	-0.320129
2290.63	0.636285	-0.320435
2292.63	0.63684	-0.320892
2294.63	0.637396	-0.321289
2296.63	0.637952	-0.321564
2298.63	0.638507	-0.321533
2300.63	0.639063	-0.32193
2302.63	0.639618	-0.32254
2304.63	0.640174	-0.322357
2306.63	0.640729	-0.322357
2308.63	0.641285	-0.32251
2310.63	0.64184	-0.323059
2312.63	0.642396	-0.323608
2314.63	0.642952	-0.324432
2316.63	0.643507	-0.324524
2318.63	0.644063	-0.324097
2320.63	0.644618	-0.324066
2322.63	0.645174	-0.324554
2324.63	0.645729	-0.325134
2326.63	0.646285	-0.324951
2328.63	0.64684	-0.324829
2330.63	0.647396	-0.325073
2332.63	0.647952	-0.325714
2334.63	0.648507	-0.326019
2336.63	0.649063	-0.325928
2338.63	0.649618	-0.326416
2340.63	0.650174	-0.326263
2342.63	0.650729	-0.326599
2344.63	0.651285	-0.327332
2346.63	0.65184	-0.327606
2348.63	0.652396	-0.327606
2350.63	0.652952	-0.327637
2352.63	0.653507	-0.327759
2354.63	0.654063	-0.32782
2356.63	0.654618	-0.328156
2358.63	0.655174	-0.328217
2360.63	0.655729	-0.328156
2362.63	0.656285	-0.328644
2364.63	0.65684	-0.32843
2366.63	0.657396	-0.313293
2368.63	0.657952	-0.313629
2370.63	0.658507	-0.313812
2372.63	0.659063	-0.31369
2374.63	0.659618	-0.314148
2376.63	0.660174	-0.314606
2378.63	0.660729	-0.31424
2380.63	0.661285	-0.314484
2382.63	0.66184	-0.315033
2384.63	0.662396	-0.315155
2386.63	0.662952	-0.315765
2388.63	0.663507	-0.316071
2390.63	0.664063	-0.316528
2392.63	0.664618	-0.316742
2394.63	0.665174	-0.317139
2396.63	0.665729	-0.316925
2398.63	0.666285	-0.317352
2400.63	0.66684	-0.317261
2402.63	0.667396	-0.317444
2404.63	0.667952	-0.317169
2406.63	0.668507	-0.317505
2408.63	0.669063	-0.317444
2410.63	0.669618	-0.317902
2412.63	0.670174	-0.318451
2414.63	0.670729	-0.317963
2416.63	0.671285	-0.318329
2418.63	0.67184	-0.318024
2420.63	0.672396	-0.318207
2422.63	0.672952	-0.318634
2424.63	0.673507	-0.318481
2426.63	0.674063	-0.319
2428.63	0.674618	-0.318604
2430.63	0.675174	-0.318848
2432.63	0.675729	-0.319366
2434.63	0.676285	-0.319672
2436.63	0.67684	-0.319916
2438.63	0.677396	-0.319733
2440.63	0.677952	-0.320007
2442.63	0.678507	-0.318359
2444.63	0.679063	-0.31842
2446.63	0.679618	-0.319031
2448.63	0.680174	-0.318878
2450.63	0.680729	-0.319122
2452.63	0.681285	-0.319122
2454.63	0.68184	-0.319519
2456.63	0.682396	-0.320007
2458.63	0.682952	-0.320099
2460.63	0.683507	-0.319611
2462.63	0.684063	-0.320221
2464.63	0.684618	-0.320312
2466.63	0.685174	-0.321075
2468.63	0.685729	-0.32132
2470.63	0.686285	-0.321442
2472.63	0.68684	-0.321991
2474.63	0.687396	-0.32193
2476.63	0.687952	-0.322205
2478.63	0.688507	-0.322693
2480.63	0.689063	-0.323059
2482.63	0.689618	-0.323181
2484.63	0.690174	-0.323456
2486.63	0.690729	-0.323456
2488.63	0.691285	-0.323456
2490.63	0.69184	-0.323792
2492.63	0.692396	-0.323944
2494.63	0.692952	-0.324402
2496.63	0.693507	-0.32486
2498.63	0.694063	-0.324615
2500.63	0.694618	-0.324951
2502.63	0.695174	-0.324921
2504.63	0.695729	-0.325317
2506.63	0.696285	-0.325256
2508.63	0.69684	-0.325836
2510.63	0.697396	-0.325531
2512.63	0.697952	-0.325745
2514.63	0.698507	-0.326233
2516.63	0.699063	-0.326233
2518.63	0.699618	-0.326355
2520.63	0.700174	-0.326263
2522.63	0.700729	-0.326996
2524.63	0.701285	-0.327057
2526.63	0.70184	-0.327209
2528.63	0.702396	-0.312897
2530.63	0.702952	-0.313049
2532.63	0.703507	-0.312836
2534.63	0.704063	-0.313202
2536.63	0.704618	-0.313202
2538.63	0.705174	-0.313721
2540.63	0.705729	-0.313934
2542.63	0.706285	-0.313385
2544.63	0.70684	-0.31369
2546.63	0.707396	-0.313843
2548.63	0.707952	-0.313873
2550.63	0.708507	-0.314209
2552.63	0.709063	-0.314606
2554.63	0.709618	-0.315186
2556.63	0.710174	-0.315765
2558.63	0.710729	-0.315826
2560.63	0.711285	-0.316345
2562.63	0.71184	-0.316284
2564.63	0.712396	-0.316833
2566.63	0.712952	-0.316711
2568.63	0.713507	-0.316498
2570.63	0.714063	-0.31665
2572.63	0.714618	-0.317169
2574.63	0.715174	-0.317383
2576.63	0.715729	-0.317139
2578.63	0.716285	-0.317474
2580.63	0.71684	-0.317352
2582.63	0.717396	-0.317749
2584.63	0.717952	-0.318054
2586.63	0.718507	-0.318298
2588.63	0.719063	-0.318604
2590.63	0.719618	-0.318878
2592.63	0.720174	-0.319244
2594.63	0.720729	-0.318756
2596.63	0.721285	-0.319397
2598.63	0.72184	-0.319855
2600.63	0.722396	-0.31958
2602.63	0.722952	-0.320007
2604.63	0.723507	-0.319885
2606.63	0.724063	-0.320526
2608.63	0.724618	-0.320648
2610.63	0.725174	-0.320282
2612.63	0.725729	-0.323517
2614.63	0.726285	-0.321625
2616.63	0.72684	-0.321655
2618.63	0.727396	-0.321594
2620.63	0.727952	-0.321777
2622.63	0.728507	-0.322113
2624.63	0.729063	-0.321991
2626.63	0.729618	-0.322021
2628.63	0.730174	-0.322632
2630.63	0.730729	-0.322998
2632.63	0.731285	-0.323151
2634.63	0.73184	-0.323303
2636.63	0.732396	-0.32312
2638.63	0.732952	-0.323608
2640.63	0.733507	-0.324158
2642.63	0.734063	-0.323822
2644.63	0.734618	-0.323578
2646.63	0.735174	-0.323822
2648.63	0.735729	-0.324249
2650.63	0.736285	-0.324677
2652.63	0.73684	-0.325256
2654.63	0.737396	-0.324524
2656.63	0.737952	-0.325409
2658.63	0.738507	-0.325653
2660.63	0.739063	-0.326355
2662.63	0.739618	-0.326599
2664.63	0.740174	-0.326721
2666.63	0.740729	-0.32663
2668.63	0.741285	-0.327057
2670.63	0.74184	-0.327118
2672.63	0.742396	-0.327972
2674.63	0.742952	-0.328186
2676.63	0.743507	-0.327972
2678.63	0.744063	-0.328491
2680.63	0.744618	-0.328766
2682.63	0.745174	-0.328735
2684.63	0.745729	-0.329193
2686.63	0.746285	-0.328644
2688.63	0.74684	-0.327484
2690.63	0.747396	-0.328033
2692.63	0.747952	-0.328186
2694.63	0.748507	-0.328278
2696.63	0.749063	-0.328613
2698.63	0.749618	-0.311707
2700.63	0.750174	-0.312195
2702.63	0.750729	-0.312805
2704.63	0.751285	-0.312744
2706.63	0.75184	-0.312775
2708.63	0.752396	-0.312988
2710.63	0.752952	-0.313293
2712.63	0.753507	-0.313751
2714.63	0.754063	-0.313782
2716.63	0.754618	-0.314209
2718.63	0.755174	-0.314117
2720.63	0.755729	-0.314392
2722.63	0.756285	-0.314575
2724.63	0.75684	-0.314484
2726.63	0.757396	-0.314423
2728.63	0.757952	-0.315002
2730.63	0.758507	-0.315277
2732.63	0.759063	-0.315552
2734.63	0.759618	-0.31601
2736.63	0.760174	-0.315918
2738.63	0.760729	-0.315918
2740.63	0.761285	-0.316284
2742.63	0.76184	-0.315582
2744.63	0.762396	-0.316101
2746.63	0.762952	-0.31604
2748.63	0.763507	-0.316406
2750.63	0.764063	-0.3172
2752.63	0.764618	-0.317505
2754.63	0.765174	-0.316589
2756.63	0.765729	-0.317322
2758.63	0.766285	-0.31723
2760.63	0.76684	-0.317444
2762.63	0.767396	-0.317444
2764.63	0.767952	-0.317169
2766.63	0.768507	-0.317505
2768.63	0.769063	-0.317719
2770.63	0.769618	-0.318054
2772.63	0.770174	-0.31842
2774.63	0.770729	-0.318542
2776.63	0.771285	-0.319
2778.63	0.77184	-0.319794
2780.63	0.772396	-0.319336
2782.63	0.772952	-0.319366
2784.63	0.773507	-0.319336
2786.63	0.774063	-0.319824
2788.63	0.774618	-0.319733
2790.63	0.775174	-0.320282
2792.63	0.775729	-0.320648
2794.63	0.776285	-0.320984
2796.63	0.77684	-0.321289
2798.63	0.777396	-0.321045
2800.63	0.777952	-0.321136
2802.63	0.778507	-0.321442
2804.63	0.779063	-0.321564
2806.63	0.779618	-0.321625
2808.63	0.780174	-0.322205
2810.63	0.780729	-0.322449
2812.63	0.781285	-0.322937
2814.63	0.78184	-0.323486
2816.63	0.782396	-0.323486
2818.63	0.782952	-0.32309
2820.63	0.783507	-0.323547
2822.63	0.784063	-0.323761
2824.63	0.784618	-0.324005
2826.63	0.785174	-0.324249
2828.63	0.785729	-0.324554
2830.63	0.786285	-0.324738
2832.63	0.78684	-0.325012
2834.63	0.787396	-0.324951
2836.63	0.787952	-0.325531
2838.63	0.788507	-0.325531
2840.63	0.789063	-0.325409
2842.63	0.789618	-0.326111
2844.63	0.790174	-0.32608
2846.63	0.790729	-0.32605
2848.63	0.791285	-0.325958
2850.63	0.79184	-0.326569
2852.63	0.792396	-0.326263
2854.63	0.792952	-0.326569
2856.63	0.793507	-0.327606
2858.63	0.794063	-0.328125
2860.63	0.794618	-0.328461
2862.63	0.795174	-0.328247
2864.63	0.795729	-0.328644
2866.63	0.796285	-0.328766
2868.63	0.79684	-0.329529
2870.63	0.797396	-0.329895
2872.63	0.797952	-0.329437
2874.63	0.798507	-0.329773
2876.63	0.799063	-0.328247
2878.63	0.799618	-0.312225
2880.63	0.800174	-0.312805
2882.63	0.800729	-0.313416
2884.63	0.801285	-0.313385
2886.63	0.80184	-0.313263
2888.63	0.802396	-0.313354
2890.63	0.802952	-0.313629
2892.63	0.803507	-0.314178
2894.63	0.804063	-0.314056
2896.63	0.804618	-0.314087
2898.63	0.805174	-0.314606
2900.63	0.805729	-0.314484
2902.63	0.806285	-0.314911
2904.63	0.80684	-0.315369
2906.63	0.807396	-0.315552
2908.63	0.807952	-0.315582
2910.63	0.808507	-0.31601
2912.63	0.809063	-0.316254
2914.63	0.809618	-0.31601
2916.63	0.810174	-0.315918
2918.63	0.810729	-0.316345
2920.63	0.811285	-0.316376
2922.63	0.81184	-0.316895
2924.63	0.812396	-0.316681
2926.63	0.812952	-0.316528
2928.63	0.813507	-0.317139
2930.63	0.814063	-0.317474
2932.63	0.814618	-0.317627
2934.63	0.815174	-0.318054
2936.63	0.815729	-0.317444
2938.63	0.816285	-0.318146
2940.63	0.81684	-0.318481
2942.63	0.817396	-0.318604
2944.63	0.817952	-0.318604
2946.63	0.818507	-0.31369
2948.63	0.819063	-0.314148
2950.63	0.819618	-0.314545
2952.63	0.820174	-0.314972
2954.63	0.820729	-0.315491
2956.63	0.821285	-0.315674
2958.63	0.82184	-0.316223
2960.63	0.822396	-0.315735
2962.63	0.822952	-0.316101
2964.63	0.823507	-0.316223
2966.63	0.824063	-0.316376
2968.63	0.824618	-0.317047
2970.63	0.825174	-0.316956
2972.63	0.825729	-0.317139
2974.63	0.826285	-0.317047
2976.63	0.82684	-0.317505
2978.63	0.827396	-0.31781
2980.63	0.827952	-0.318146
2982.63	0.828507	-0.318665
2984.63	0.829063	-0.319061
2986.63	0.829618	-0.319244
2988.63	0.830174	-0.319275
2990.63	0.830729	-0.320007
2992.63	0.831285	-0.320282
2994.63	0.83184	-0.319397
2996.63	0.832396	-0.320129
2998.63	0.832952	-0.320221
3000.63	0.833507	-0.320465
3002.63	0.834063	-0.32016
3004.63	0.834618	-0.320618
3006.63	0.835174	-0.321167
3008.63	0.835729	-0.320709
3010.63	0.836285	-0.321259
3012.63	0.83684	-0.32135
3014.63	0.837396	-0.321259
3016.63	0.837952	-0.322418
3018.63	0.838507	-0.32251
3020.63	0.839063	-0.322662
3022.63	0.839618	-0.322571
3024.63	0.840174	-0.322449
3026.63	0.840729	-0.322968
3028.63	0.841285	-0.323334
3030.63	0.84184	-0.3237
3032.63	0.842396	-0.324127
3034.63	0.842952	-0.32428
3036.63	0.843507	-0.324432
3038.63	0.844063	-0.324585
3040.63	0.844618	-0.32486
3042.63	0.845174	-0.324585
3044.63	0.845729	-0.325134
3046.63	0.846285	-0.324951
3048.63	0.84684	-0.325195
3050.63	0.847396	-0.325409
3052.63	0.847952	-0.325806
3054.63	0.848507	-0.326111
3056.63	0.849063	-0.32608
3058.63	0.849618	-0.326324
3060.63	0.850174	-0.326874
3062.63	0.850729	-0.327362
3064.63	0.851285	-0.327545
3066.63	0.85184	-0.327972
3068.63	0.852396	-0.328156
3070.63	0.852952	-0.328491
3072.63	0.853507	-0.328979
3074.63	0.854063	-0.329529
3076.63	0.854618	-0.329803
3078.63	0.855174	-0.329742
3080.63	0.855729	-0.330231
3082.63	0.856285	-0.330444
3084.63	0.85684	-0.330994
3086.63	0.857396	-0.312164
3088.63	0.857952	-0.312561
3090.63	0.858507	-0.312714
3092.63	0.859063	-0.312805
3094.63	0.859618	-0.313171
3096.63	0.860174	-0.312653
3098.63	0.860729	-0.312866
3100.63	0.861285	-0.313202
3102.63	0.86184	-0.313538
3104.63	0.862396	-0.313904
3106.63	0.862952	-0.314301
3108.63	0.863507	-0.314423
3110.63	0.864063	-0.314941
3112.63	0.864618	-0.315155
3114.63	0.865174	-0.315521
3116.63	0.865729	-0.315521
3118.63	0.866285	-0.315918
3120.63	0.86684	-0.315369
3122.63	0.867396	-0.31543
3124.63	0.867952	-0.315796
3126.63	0.868507	-0.315796
3128.63	0.869063	-0.316284
3130.63	0.869618	-0.316132
3132.63	0.870174	-0.316467
3134.63	0.870729	-0.316559
3136.63	0.871285	-0.317047
3138.63	0.87184	-0.317322
3140.63	0.872396	-0.317566
3142.63	0.872952	-0.317871
3144.63	0.873507	-0.318237
3146.63	0.874063	-0.317993
3148.63	0.874618	-0.318573
3150.63	0.875174	-0.318329
3152.63	0.875729	-0.318787
3154.63	0.876285	-0.319031
3156.63	0.87684	-0.319397
3158.63	0.877396	-0.319
3160.63	0.877952	-0.319427
3162.63	0.878507	-0.319427
3164.63	0.879063	-0.319855
3166.63	0.879618	-0.319885
3168.63	0.880174	-0.319855
3170.63	0.880729	-0.320099
3172.63	0.881285	-0.320587
3174.63	0.88184	-0.320648
3176.63	0.882396	-0.319763
3178.63	0.882952	-0.32016
3180.63	0.883507	-0.319946
3182.63	0.884063	-0.320404
3184.63	0.884618	-0.320892
3186.63	0.885174	-0.320557
3188.63	0.885729	-0.320679
3190.63	0.886285	-0.320831
3192.63	0.88684	-0.321136
3194.63	0.887396	-0.321625
3196.63	0.887952	-0.321838
3198.63	0.888507	-0.322205
3200.63	0.889063	-0.322357
3202.63	0.889618	-0.322113
3204.63	0.890174	-0.322479
3206.63	0.890729	-0.323181
3208.63	0.891285	-0.322815
3210.63	0.89184	-0.323151
3212.63	0.892396	-0.323608
3214.63	0.892952	-0.323242
3216.63	0.893507	-0.324036
3218.63	0.894063	-0.324188
3220.63	0.894618	-0.324493
3222.63	0.895174	-0.324371
3224.63	0.895729	-0.324799
3226.63	0.896285	-0.324982
3228.63	0.89684	-0.325439
3230.63	0.897396	-0.325623
3232.63	0.897952	-0.325195
3234.63	0.898507	-0.325836
3236.63	0.899063	-0.325897
3238.63	0.899618	-0.326508
3240.63	0.900174	-0.326813
3242.63	0.900729	-0.327057
3244.63	0.901285	-0.326416
3246.63	0.90184	-0.326782
3248.63	0.902396	-0.326965
3250.63	0.902952	-0.32724
3252.63	0.903507	-0.3237
3254.63	0.904063	-0.311615
3256.63	0.904618	-0.312103
3258.63	0.905174	-0.311981
3260.63	0.905729	-0.312317
3262.63	0.906285	-0.312958
3264.63	0.90684	-0.313507
3266.63	0.907396	-0.312897
3268.63	0.907952	-0.313385
3270.63	0.908507	-0.31369
3272.63	0.909063	-0.313995
3274.63	0.909618	-0.314301
3276.63	0.910174	-0.31488
3278.63	0.910729	-0.314606
3280.63	0.911285	-0.315216
3282.63	0.91184	-0.314606
3284.63	0.912396	-0.315063
3286.63	0.912952	-0.315491
3288.63	0.913507	-0.31546
3290.63	0.914063	-0.315857
3292.63	0.914618	-0.316376
3294.63	0.915174	-0.316132
3296.63	0.915729	-0.316681
3298.63	0.916285	-0.316223
3300.63	0.91684	-0.316681
3302.63	0.917396	-0.316986
3304.63	0.917952	-0.316742
3306.63	0.918507	-0.316437
3308.63	0.919063	-0.316956
3310.63	0.919618	-0.317383
3312.63	0.920174	-0.317535
3314.63	0.920729	-0.31778
3316.63	0.921285	-0.318237
3318.63	0.92184	-0.318573
3320.63	0.922396	-0.318481
3322.63	0.922952	-0.318573
3324.63	0.923507	-0.312103
3326.63	0.924063	-0.312561
3328.63	0.924618	-0.312225
3330.63	0.925174	-0.312744
3332.63	0.925729	-0.312805
3334.63	0.926285	-0.312927
3336.63	0.92684	-0.313477
3338.63	0.927396	-0.313904
3340.63	0.927952	-0.313385
3342.63	0.928507	-0.313995
3344.63	0.929063	-0.314301
3346.63	0.929618	-0.314087
3348.63	0.930174	-0.314514
3350.63	0.930729	-0.314514
3352.63	0.931285	-0.314545
3354.63	0.93184	-0.315186
3356.63	0.932396	-0.314941
3358.63	0.932952	-0.315369
3360.63	0.933507	-0.315643
3362.63	0.934063	-0.31604
3364.63	0.934618	-0.316711
3366.63	0.935174	-0.316528
3368.63	0.935729	-0.316132
3370.63	0.936285	-0.316528
3372.63	0.93684	-0.317047
3374.63	0.937396	-0.317169
3376.63	0.937952	-0.316864
3378.63	0.938507	-0.316803
3380.63	0.939063	-0.316895
3382.63	0.939618	-0.316925
3384.63	0.940174	-0.317444
3386.63	0.940729	-0.316833
3388.63	0.941285	-0.31662
3390.63	0.94184	-0.317139
3392.63	0.942396	-0.317291
3394.63	0.942952	-0.31778
3396.63	0.943507	-0.317902
3398.63	0.944063	-0.318085
3400.63	0.944618	-0.317841
3402.63	0.945174	-0.317719
3404.63	0.945729	-0.318268
3406.63	0.946285	-0.318268
3408.63	0.94684	-0.319122
3410.63	0.947396	-0.319672
3412.63	0.947952	-0.320007
3414.63	0.948507	-0.320465
3416.63	0.949063	-0.320984
3418.63	0.949618	-0.321136
3420.63	0.950174	-0.321625
3422.63	0.950729	-0.321686
3424.63	0.951285	-0.321472
3426.63	0.95184	-0.322021
3428.63	0.952396	-0.322235
3430.63	0.952952	-0.322723
3432.63	0.953507	-0.32254
3434.63	0.954063	-0.322845
3436.63	0.954618	-0.323425
3438.63	0.955174	-0.323547
3440.63	0.955729	-0.324036
3442.63	0.956285	-0.324463
3444.63	0.95684	-0.324646
3446.63	0.957396	-0.325256
3448.63	0.957952	-0.325287
3450.63	0.958507	-0.325378
3452.63	0.959063	-0.325562
3454.63	0.959618	-0.325928
3456.63	0.960174	-0.32605
3458.63	0.960729	-0.32608
3460.63	0.961285	-0.32663
3462.63	0.96184	-0.327118
3464.63	0.962396	-0.326874
3466.63	0.962952	-0.327148
3468.63	0.963507	-0.327576
3470.63	0.964063	-0.327972
3472.63	0.964618	-0.327942
3474.63	0.965174	-0.327301
3476.63	0.965729	-0.327728
3478.63	0.966285	-0.328125
3480.63	0.96684	-0.328247
3482.63	0.967396	-0.328674
3484.63	0.967952	-0.328918
3486.63	0.968507	-0.329346
3488.63	0.969063	-0.328705
3490.63	0.969618	-0.313477
3492.63	0.970174	-0.313751
3494.63	0.970729	-0.314301
3496.63	0.971285	-0.314362
3498.63	0.97184	-0.314209
3500.63	0.972396	-0.314301
3502.63	0.972952	-0.314453
3504.63	0.973507	-0.314758
3506.63	0.974063	-0.315125
3508.63	0.974618	-0.31546
3510.63	0.975174	-0.314758
3512.63	0.975729	-0.315277
3514.63	0.976285	-0.315704
3516.63	0.97684	-0.315613
3518.63	0.977396	-0.315887
3520.63	0.977952	-0.316284
3522.63	0.978507	-0.316223
3524.63	0.979063	-0.316559
3526.63	0.979618	-0.3172
3528.63	0.980174	-0.317566
3530.63	0.980729	-0.317871
3532.63	0.981285	-0.318359
3534.63	0.98184	-0.318878
3536.63	0.982396	-0.318024
3538.63	0.982952	-0.318481
3540.63	0.983507	-0.31842
3542.63	0.984063	-0.318756
3544.63	0.984618	-0.318695
3546.63	0.985174	-0.319275
3548.63	0.985729	-0.319031
3550.63	0.986285	-0.319519
3552.63	0.98684	-0.319427
3554.63	0.987396	-0.319275
3556.63	0.987952	-0.319366
3558.63	0.988507	-0.31955
3560.63	0.989063	-0.319489
3562.63	0.989618	-0.320648
3564.63	0.990174	-0.320007
3566.63	0.990729	-0.32019
3568.63	0.991285	-0.320587
3570.63	0.99184	-0.320953
3572.63	0.992396	-0.321533
3574.63	0.992952	-0.321106
3576.63	0.993507	-0.32135
3578.63	0.994063	-0.321808
3580.63	0.994618	-0.32135
3582.63	0.995174	-0.323975
3584.63	0.995729	-0.321533
3586.63	0.996285	-0.321716
3588.63	0.99684	-0.322083
3590.63	0.997396	-0.321869
3592.63	0.997952	-0.321991
3594.63	0.998507	-0.322083
3596.63	0.999063	-0.322296
3598.63	0.999618	-0.322723
3600.63	1.00017	-0.322968
3602.63	1.00073	-0.322998
3604.63	1.00128	-0.323242
3606.63	1.00184	-0.323761
3608.63	1.0024	-0.324127
3610.63	1.00295	-0.323761
3612.63	1.00351	-0.324249
3614.63	1.00406	-0.324615
3616.63	1.00462	-0.323883
3618.63	1.00517	-0.324402
3620.63	1.00573	-0.324921
3622.63	1.00628	-0.324799
3624.63	1.00684	-0.32547
3626.63	1.0074	-0.325775
3628.63	1.00795	-0.326416
3630.63	1.00851	-0.325775
3632.63	1.00906	-0.325775
3634.63	1.00962	-0.326355
3636.63	1.01017	-0.32608
3638.63	1.01073	-0.326569
3640.63	1.01128	-0.325867
3642.63	1.01184	-0.31189
3644.63	1.0124	-0.31189
3646.63	1.01295	-0.312195
3648.63	1.01351	-0.312103
3650.63	1.01406	-0.3125
3652.63	1.01462	-0.31311
3654.63	1.01517	-0.312714
3656.63	1.01573	-0.312927
3658.63	1.01628	-0.313232
3660.63	1.01684	-0.313812
3662.63	1.0174	-0.313568
3664.63	1.01795	-0.313416
3666.63	1.01851	-0.313812
3668.63	1.01906	-0.314301
3670.63	1.01962	-0.314056
3672.63	1.02017	-0.314575
3674.63	1.02073	-0.314697
3676.63	1.02128	-0.315155
3678.63	1.02184	-0.315063
3680.63	1.0224	-0.31488
3682.63	1.02295	-0.315277
3684.63	1.02351	-0.315674
3686.63	1.02406	-0.315826
3688.63	1.02462	-0.315918
3690.63	1.02517	-0.316376
3692.63	1.02573	-0.316467
3694.63	1.02628	-0.317047
3696.63	1.02684	-0.316864
3698.63	1.0274	-0.316711
3700.63	1.02795	-0.317047
3702.63	1.02851	-0.317322
3704.63	1.02906	-0.317078
3706.63	1.02962	-0.317291
3708.63	1.03017	-0.317352
3710.63	1.03073	-0.317963
3712.63	1.03128	-0.317963
3714.63	1.03184	-0.317505
3716.63	1.0324	-0.318451
3718.63	1.03295	-0.318451
3720.63	1.03351	-0.318878
3722.63	1.03406	-0.319275
3724.63	1.03462	-0.319031
3726.63	1.03517	-0.319427
3728.63	1.03573	-0.320038
3730.63	1.03628	-0.32019
3732.63	1.03684	-0.320404
3734.63	1.0374	-0.321014
3736.63	1.03795	-0.320435
3738.63	1.03851	-0.320648
3740.63	1.03906	-0.320831
3742.63	1.03962	-0.320648
3744.63	1.04017	-0.32132
3746.63	1.04073	-0.321106
3748.63	1.04128	-0.313751
3750.63	1.04184	-0.309875
3752.63	1.0424	-0.311829
3754.63	1.04295	-0.313904
3756.63	1.04351	-0.313995
3758.63	1.04406	-0.317505
3760.63	1.04462	-0.306335
3762.63	1.04517	-0.31192
3764.63	1.04573	-0.310822
3766.63	1.04628	-0.31012
3768.63	1.04684	-0.308411
3770.63	1.0474	-0.307739
3772.63	1.04795	-0.308014
3774.63	1.04851	-0.307983
3776.63	1.04906	-0.308624
3778.63	1.04962	-0.308899
3780.63	1.05017	-0.309448
3782.63	1.05073	-0.309357
3784.63	1.05128	-0.309601
3786.63	1.05184	-0.310059
3788.63	1.0524	-0.31012
3790.63	1.05295	-0.31015
3792.63	1.05351	-0.310638
3794.63	1.05406	-0.310669
3796.63	1.05462	-0.311096
3798.63	1.05517	-0.312134
3800.63	1.05573	-0.30658
3802.63	1.05628	-0.305511
3804.63	1.05684	-0.304871
3806.63	1.0574	-0.304932
3808.63	1.05795	-0.305542
3810.63	1.05851	-0.305634
3812.63	1.05906	-0.305908
3814.63	1.05962	-0.306183
3816.63	1.06017	-0.30658
3818.63	1.06073	-0.307098
3820.63	1.06128	-0.30722
3822.63	1.06184	-0.307556
3824.63	1.0624	-0.304779
3826.63	1.06295	-0.317932
3828.63	1.06351	-0.304962
3830.63	1.06406	-0.312103
3832.63	1.06462	-0.316742
3834.63	1.06517	-0.318817
3836.63	1.06573	-0.314636
3838.63	1.06628	-0.317291
3840.63	1.06684	-0.318665
3842.63	1.0674	-0.318756
3844.63	1.06795	-0.318939
3846.63	1.06851	-0.316681
3848.63	1.06906	-0.308838
3850.63	1.06962	-0.307556
3852.63	1.07017	-0.30777
3854.63	1.07073	-0.307465
3856.63	1.07128	-0.307587
3858.63	1.07184	-0.306732
3860.63	1.0724	-0.307465
3862.63	1.07295	-0.308899
3864.63	1.07351	-0.312622
3866.63	1.07406	-0.313293
3868.63	1.07462	-0.313416
3870.63	1.07517	-0.31369
3872.63	1.07573	-0.313995
3874.63	1.07628	-0.314026
3876.63	1.07684	-0.314423
3878.63	1.0774	-0.314362
3880.63	1.07795	-0.314209
3882.63	1.07851	-0.315063
3884.63	1.07906	-0.315369
3886.63	1.07962	-0.315369
3888.63	1.08017	-0.316132
3890.63	1.08073	-0.315979
3892.63	1.08128	-0.316345
3894.63	1.08184	-0.316162
3896.63	1.0824	-0.317627
3898.63	1.08295	-0.317596
3900.63	1.08351	-0.317657
3902.63	1.08406	-0.31723
3904.63	1.08462	-0.318359
3906.63	1.08517	-0.318634
3908.63	1.08573	-0.318146
3910.63	1.08628	-0.316772
3912.63	1.08684	-0.317108
3914.63	1.0874	-0.317383
3916.63	1.08795	-0.317596
3918.63	1.08851	-0.317871
3920.63	1.08906	-0.318024
3922.63	1.08962	-0.318481
3924.63	1.09017	-0.318268
3926.63	1.09073	-0.318939
3928.63	1.09128	-0.319031
3930.63	1.09184	-0.319519
3932.63	1.0924	-0.319763
3934.63	1.09295	-0.319855
3936.63	1.09351	-0.320374
3938.63	1.09406	-0.320923
3940.63	1.09462	-0.319122
3942.63	1.09517	-0.310822
3944.63	1.09573	-0.31076
3946.63	1.09628	-0.31076
3948.63	1.09684	-0.310822
3950.63	1.0974	-0.311157
3952.63	1.09795	-0.311157
3954.63	1.09851	-0.311646
3956.63	1.09906	-0.312042
3958.63	1.09962	-0.312103
3960.63	1.10017	-0.312469
3962.63	1.10073	-0.312469
3964.63	1.10128	-0.312622
3966.63	1.10184	-0.312958
3968.63	1.1024	-0.313263
3970.63	1.10295	-0.31308
3972.63	1.10351	-0.31366
3974.63	1.10406	-0.313293
3976.63	1.10462	-0.313263
3978.63	1.10517	-0.313751
3980.63	1.10573	-0.314087
3982.63	1.10628	-0.313538
3984.63	1.10684	-0.314087
3986.63	1.1074	-0.315125
3988.63	1.10795	-0.316467
3990.63	1.10851	-0.31662
3992.63	1.10906	-0.316986
3994.63	1.10962	-0.31723
3996.63	1.11017	-0.317719
[truncated: 84,990 more rows]
